# Supplementary material for: Effect of N-Terminal Peptide Modifications on In Vitro and In Vivo Properties of 177Lu-Labeled Peptide Analogs Targeting CCK2R
Source: Pharmaceutics. 2023 Feb 28;15(3):796. doi: 10.3390/pharmaceutics15030796 (PMC10058949; doi:10.3390/pharmaceutics15030796)
Supplement: Supplementary file 1 [file pharmaceutics-15-00796-s001.zip]

Archive with 1 entries (1 files):
- pharmaceutics-2160165-supplementary.pdf
